# Supplementary material for: Association between gut microbiota dysbiosis and poor functional outcomes in acute ischemic stroke patients with COVID-19 infection
Source: mSystems. 2024 May 3;9(6):e00185-24. doi: 10.1128/msystems.00185-24 (PMC11237522; doi:10.1128/msystems.00185-24)
Supplement: Supplemental Data — Additional data. [file msystems.00185-24-s0001.xlsx]

## Sheet: TaxaRelativeAbundance
Relative abundance of different taxalevels
	Taxa	Group				Fuctional Outcome
		NC (n=85)	AC (n=37)	PAC (n=61)		Good (n=73)	Poor (n=25)
	Phylum, %
	p_Actinobacteriota	2.53082	1.05027	1.93813		1.77	1.12
	p_Bacteroidota	29.3931	41.0872	30.4879		37.69	25.14
	p_Firmicutes	56.3227	27.8639	54.1856		46.65	37.22
	p_Proteobacteria	8.18333	26.2165	10.8714		11.37	32.13
	p_Verrucomicrobiota	1.54646	1.70798	0.492078		0.69	1.72
	Others	2.02365	2.07415	2.02487		1.83	2.67
	Class, %
	c_Actinobacteria	2.32581	0.891937	1.54453		1.49597	0.720476
	c_Bacteroidia	29.3931	41.0872	30.4879		37.6903	25.1438
	c_Desulfovibrionia	0.644466	0.76301	0.741775		0.77499	0.676214
	c_Bacilli	7.47957	3.55367	10.0943		7.33961	8.45788
	c_Clostridia	41.8867	19.12	34.2604		30.7758	22.0275
	c_Negativicutes	6.95402	5.18902	9.82997		8.53852	6.73238
	c_Fusobacteriia	0.739315	0.26263	0.508236		0.415392	0.415845
	c_Gammaproteobacteria	8.17064	26.208	10.8535		11.3552	32.1131
	c_Synergistia	0.0474789	0.942704	0.574243		0.47679	1.40413
	c_Verrucomicrobiae	1.54613	1.70747	0.490706		0.685441	1.72289
	Others	0.81283	0.274442	0.614487		0.45195	0.585829
	Order, %
	o_Bifidobacteriales	2.26509	0.861779	1.4709		1.44629	0.64125
	o_Bacteroidales	29.3864	41.0789	30.4799		37.6805	25.1404
	o_Erysipelotrichales	2.13568	0.786885	1.87365		1.46782	1.45025
	o_Lactobacillales	4.88256	2.35839	7.95373		5.57881	6.6074
	o_Lachnospirales	15.7896	9.54089	12.9292		12.6165	8.8276
	o_Oscillospirales	21.192	6.9264	17.0253		14.628	9.07904
	o_Peptostreptococcales_Tissierellales	2.59165	1.51044	1.78325		1.50591	2.18932
	o_Acidaminococcales	1.86021	2.19579	3.6325		3.36632	2.28343
	o_Veillonellales_Selenomonadales	5.09381	2.99323	6.19747		5.17221	4.44895
	o_Enterobacterales	7.0574	24.9612	9.09063		9.65515	30.9306
	Others	7.74563	6.78616	7.56348		6.88243	8.40171
	Family,%
	f_Bacteroidaceae	22.1069	32.4636	21.6548		29.1	15.92
	f_Rikenellaceae	2.53487	2.68813	3.82824		3.47	3.19
	f_Streptococcaceae	2.68562	1.23348	4.60126		3.67	2.33
	f_Lachnospiraceae	15.7868	9.54013	12.9262		12.61	8.82
	f_Eubacterium_coprostanoligenes_group	3.83912	0.886157	3.98022		3.4	1.1
	f_Oscillospiraceae	2.78244	1.90778	2.85064		2.86	1.42
	f_Ruminococcaceae	14.334	3.9965	9.91884		8.13	6.39
	f_Acidaminococcaceae	1.86021	2.19579	3.6325		3.37	2.28
	f_Veillonellaceae	4.60731	2.58157	5.5034		4.41	4.37
	f_Enterobacteriaceae	6.97262	24.4301	9.07844		9.55	30.41
	Others	22.49	18.0767	22.0255		19.43	23.77
	Genus,%
	g_Bacteroides	22.1069	32.4636	21.6548		29.1	15.92
	g_Alistipes	2.53378	2.68813	3.82656		3.47	3.19
	g_Parabacteroides	2.21215	3.49914	1.92456		2.05	3.88
	g_Streptococcus	2.6807	1.23298	4.59029		3.66	2.33
	g_Agathobacter	3.4175	0.999	1.93752		2.02	0.31
	g_Eubacterium_coprostanoligenes_group	3.83912	0.886157	3.98022		3.4	1.1
	g_Faecalibacterium	8.51962	1.92411	5.19166		3.89	4.15
	g_Dialister	2.50993	0.145263	3.43799		2.85	0.28
	g_Escherichia_Shigella	5.6978	16.1479	6.30814		7.41	17.65
	g_Enterobacteriaceae	1.27482	8.28227	2.7703		2.14	12.76
	Others	45.2077	31.7315	44.378		40.01	38.43
	NC: non-COVID-19 group; AC: acute COVID-19 group; PAC: post-acute COVID-19 group; Good: good functional outcomes (mRS ≤2) of AIS patients with COVID-19 infection; Poor: poor functional outcomes (mRS >2) of AIS patients with COVID-19 infection.

## Sheet: LEfSeData
LEfSe analysis of different groups
		Taxa	LAD	P value
	Group
	NC	p_Firmicutes	5.14	<0.001
	NC	p_Firmicutes.c_Clostridia	5.04	<0.001
	NC	p_Firmicutes.c_Clostridia.o_Oscillospirales	4.81	<0.001
	NC	p_Firmicutes.c_Clostridia.o_Oscillospirales.f_Ruminococcaceae	4.67	<0.001
	NC	p_Firmicutes.c_Clostridia.o_Lachnospirales.f_Lachnospiraceae.g_Agathobacter	4.05	0.006
	NC	p_Firmicutes.c_Clostridia.o_Oscillospirales.f_Ruminococcaceae.g_Faecalibacterium	4.49	<0.001
	AC	p_Proteobacteria	4.88	<0.001
	AC	p_Proteobacteria.c_Gammaproteobacteria	4.88	<0.001
	AC	p_Proteobacteria.c_Gammaproteobacteria.o_Enterobacterales	4.87	<0.001
	AC	p_Bacteroidota.c_Bacteroidia.o_Bacteroidales.f_Bacteroidaceae	4.80753	0.031
	AC	p_Proteobacteria.c_Gammaproteobacteria.o_Enterobacterales.f_Enterobacteriaceae	4.85807	<0.001
	AC	p_Bacteroidota.c_Bacteroidia.o_Bacteroidales.f_Bacteroidaceae.g_Bacteroides	4.81	0.031
	AC	p_Proteobacteria.c_Gammaproteobacteria.o_Enterobacterales.f_Enterobacteriaceae.g_Escherichia_Shigella	4.62	0.048
	PAC	p_Firmicutes.c_Bacilli	4.56	0.036
	PAC	p_Firmicutes.c_Negativicutes	4.33	0.025
	PAC	p_Firmicutes.c_Bacilli.o_Lactobacillales.f_Streptococcaceae	4.26	0.047
	PAC	p_Firmicutes.c_Clostridia.o_Oscillospirales.f_Eubacterium_coprostanoligenes_group	4.19	0.002
	PAC	p_Firmicutes.c_Clostridia.o_Oscillospirales.f_Eubacterium_coprostanoligenes_group.g_Eubacterium_coprostanoligenes_group	4.19	0.002
	Fuctional Outcome
	Good	p_Bacteroidota	4.82	0.049
	Good	p_Bacteroidota.c_Bacteroidia	4.82	0.049
	Good	p_Firmicutes.c_Clostridia	4.55	0.032
	Good	p_Bacteroidota.c_Bacteroidia.o_Bacteroidales	4.82	0.049
	Good	p_Firmicutes.c_Clostridia.o_Oscillospirales	4.33	0.027
	Good	p_Bacteroidota.c_Bacteroidia.o_Bacteroidales.f_Bacteroidaceae	4.85	0.026
	Good	p_Bacteroidota.c_Bacteroidia.o_Bacteroidales.f_Bacteroidaceae.g_Bacteroides	4.85	0.026
	Poor	p_Proteobacteria	4.97	<0.001
	Poor	p_Proteobacteria.c_Gammaproteobacteria	4.97	<0.001
	Poor	p_Proteobacteria.c_Gammaproteobacteria.o_Enterobacterales	4.98	<0.001
	Poor	p_Firmicutes.c_Bacilli.o_Lactobacillales.f_Enterococcaceae	4.08	0.005
	Poor	p_Proteobacteria.c_Gammaproteobacteria.o_Enterobacterales.f_Enterobacteriaceae	4.98	<0.001
	Poor	p_Firmicutes.c_Bacilli.o_Lactobacillales.f_Enterococcaceae.g_Enterococcus	4.08	0.005
	NC: non-COVID-19 group; AC: acute COVID-19 group; PAC: post-acute COVID-19 group; Good: good functional outcomes (mRS ≤2) of AIS patients with COVID-19 infection; Poor: poor functional outcomes (mRS >2) of AIS patients with COVID-19 infection.
